# Supplementary material for: Decision-Making in Patients with Hyperthyroidism: A Neuropsychological Study
Source: PLoS One. 2015 Jun 19;10(6):e0129773. doi: 10.1371/journal.pone.0129773 (PMC4474662; doi:10.1371/journal.pone.0129773)
Supplement: S1 Information — (XLS) [file pone.0129773.s001.xls]

## Sheet: Sheet1
group	age	education	MMSE	digit span test(f)	digit span test(b)	T3	T4	TSH	SAS	Stroop
1	45	9	27	7	4	4.34	386.15	0.1	40	18.98
1	42	6	24	7	4	11.8	349.8	0.006	31	37
1	27	6	28	8	5	12.32	387	0.008	29	17
1	46	9	26	6	3	2.9	142.4	0.025	47	18.03
1	30	12	29	8	6	4.1	195	0.01	32	7
1	46	9	27	6	6	4.9	243.2	0.009	34	11.2
1	21	16	30	8	7	12.32	387	0.009	46	12.57
1	25	15	29	8	5	12.32	387	0.012	31	11.66
1	24	15	30	8	5	5.1	253.9	0.009	37	10.65
1	21	9	27	7	5	12.08	376.8	0.007	49	17.82
1	48	15	28	8	4	5.5	277	0.001	36	5.27
1	26	9	26	7	5	12.32	387	0.001	38	9.51
1	25	9	27	5	5	12.32	387	0.001	35	7.41
1	33	9	29	8	6	5.9	297.8	0.005	33	7.33
1	29	12	30	8	7	5.7	286.9	0.003	44	24.13
1	39	12	30	8	7	11.9	384.7	0.007	45	12.9
1	19	13	29	8	5	4.1	209.5	0.008	41	10.73
1	19	13	30	8	5	3.7	184.3	0.012	30	10.33
1	35	9	28	8	5	12.32	387	0.006	30	24.58
1	36	9	27	7	4	2.98	143.9	0.01	27	16.97
1	22	16	29	7	5	3.8	177.7	0.013	29	10.27
1	18	9	28	8	4	2.86	144	0.025	47	19.82
1	25	9	28	7	5	11.4	321.2	0.006	32	15.21
1	45	6	24	5	3	11.9	356.3	0.009	34	6.98
1	30	9	29	8	6	4.2	219.1	0.007	46	7.33
1	47	6	27	6	4	12.1	381.2	0.004	31	11.91
1	18	9	29	8	6	11.9	379.5	0.005	37	25.39
1	23	9	30	8	7	3.1	160.7	0.001	49	7.83
1	24	15	29	8	5	5.1	254.3	0.002	37	12.66
1	39	6	25	6	4	4.1	220.4	0.005	44	23.82
1	20	12	28	8	6	3.8	192.6	0.013	32	20.14
1	50	15	30	6	4	11.6	344.5	0.002	45	12.85
1	19	12	27	7	5	11.3	378.2	0.01	31	10.37
1	26	15	29	7	5	4.7	243.29	0.05	29	14.06
1	21	15	30	8	6	5.6	285.7	0.004	32	7.25
1	26	12	30	8	5	2.83	150.9	0.007	39	12.51
1	36	6	26	6	4	12.32	387	0.006	33	8.45
1	33	9	27	7	5	5.2	273.5	0.002	35	11.34
2	43	5	24	6	3	2.7	73.9	2.19	34	18.22
2	36	9	26	8	5	1.5	70.9	3.24	29	8.87
2	23	8	28	7	4	2.5	120.9	4.12	25	7.45
2	37	10	27	8	6	2.5	131.6	4.15	27	8.3
2	21	15	29	8	7	0.92	58.1	1.24	35	7.73
2	19	6	26	8	6	1.9	98.4	0.98	39	10.39
2	20	9	29	7	5	2.33	111.1	1.45	43	11.2
2	47	11	25	7	5	1.88	91.5	0.96	26	15.67
2	23	11	30	7	6	2.5	103.3	1.77	31	13.09
2	20	15	29	8	7	2.5	124.5	2.41	23	13
2	31	15	29	8	6	1.5	120.1	2.56	27	11.43
2	32	11	27	6	4	2	90.1	2.11	26	9.76
2	37	11	28	7	4	1.56	100.5	1.79	47	9.29
2	41	8	26	6	4	1.9	121.4	2.79	31	10.88
2	25	8	29	8	5	2.5	86.1	1.49	36	4.68
2	26	9	30	8	5	2.3	68.4	2.09	27	5.84
2	49	11	27	8	6	1.45	66.7	2.16	31	13.11
2	44	12	29	6	6	2.1	79.2	2.34	33	11.06
2	41	15	29	8	7	1.61	120.5	3.23	30	11.12
2	44	16	24	8	6	1.35	90.5	2.4	34	14.17
2	25	13	30	8	7	1.4	109.2	2.11	29	6.15
2	22	15	28	7	6	2.12	84.65	1.68	35	7.65
2	23	15	30	8	7	1.33	79.3	1.77	27	8.65
2	26	12	27	8	5	1.67	69.55	1.712	35	13.31
2	24	12	28	5	4	2.16	98.8	1.99	39	8.38
2	39	15	25	7	4	2.05	107.5	2.92	43	13.1
2	31	9	29	8	5	2.2	125.6	3.11	26	8.68
2	23	11	29	8	4	1.3	69.7	2.36	31	11.73
2	42	16	30	7	5	2.4	140.1	1.713	23	22.58
2	28	12	27	8	7	2.16	81.05	2.41	27	8.8
2	36	9	28	8	7	1.3	69.7	1.712	26	15.71
2	39	9	26	7	6	2.4	140.1	1.723	47	11.85
2	35	9	29	8	7	2.16	81.05	1.49	31	8.05
2	24	16	30	8	5	1.7	129.2	2.97	36	8.4
2	23	16	30	5	4	1.38	74.9	1.34	31	10.41
2	21	16	30	7	6	2.11	104.7	1.98	27	14.15
2	27	16	30	8	7	1.2	139.2	1.713	38	7.2
2	28	12	29	8	5	1.68	110.1	2.46	35	15.68
2	23	15	29	6	6	1.24	109.4	2.43	31	8.47
2	26	16	30	8	7	1.5	103.2	2.56	29	10.56
