# Supplementary material for: Decision-Making in Patients with Hyperthyroidism: A Neuropsychological Study
Source: PLoS One. 2015 Jun 19;10(6):e0129773. doi: 10.1371/journal.pone.0129773 (PMC4474662; doi:10.1371/journal.pone.0129773)
Supplement: S2 Information — (XLS) [file pone.0129773.s002.xls]

## Sheet: Sheet1
group	block1	block2	block3	block4	block5	disadvantage choices	advantage choices	score
1	2	-6	-4	0	4	52	48	-4
1	-2	2	-6	-6	-2	57	43	-14
1	-8	-6	-2	12	4	50	50	0
1	0	-1	-1	-1	-8	57	43	-14
1	0	0	2	-4	-4	53	47	-6
1	-2	4	8	0	2	44	56	12
1	-4	-4	-8	-6	8	57	43	-14
1	-2	2	0	-2	2	50	50	0
1	-12	0	-12	2	8	57	43	-14
1	4	5	4	8	2	38	62	24
1	0	-2	-4	-5	-4	58	42	-16
1	-10	-2	-4	0	2	57	43	-14
1	-4	-4	-4	-4	-16	66	34	-32
1	2	4	-4	2	-2	49	51	2
1	-5	-2	-10	-5	-12	68	32	-36
1	0	-5	5	2	0	49	51	2
1	-16	-2	2	-4	-8	64	36	-28
1	0	0	4	-2	0	49	51	2
1	0	0	0	0	8	46	54	8
1	-14	-10	-16	2	10	64	36	-28
1	-8	0	-2	-4	-4	59	41	-18
1	0	-2	-4	4	0	51	49	-2
1	-4	-4	-8	4	-10	61	39	-22
1	-5	0	2	2	2	50	50	0
1	-2	0	-2	0	2	51	49	-2
1	-10	-2	0	-2	0	57	43	-14
1	-2	2	2	3	2	46	54	8
1	-8	-10	-8	-14	-4	72	28	-44
1	-16	-2	2	4	-12	62	38	-24
1	0	2	2	2	8	43	57	14
1	-10	2	2	0	0	53	47	-6
1	-2	-10	-6	-6	0	62	38	-24
1	2	0	-2	0	2	49	51	2
1	-10	-12	-20	-16	-2	80	20	-60
1	0	0	2	4	4	45	55	10
1	-8	0	-6	-6	-8	64	36	-28
1	0	0	4	2	2	46	54	8
1	-6	-6	-2	0	-4	41	59	18
2	0	12	20	12	12	22	78	56
2	-10	4	0	4	10	46	54	8
2	0	0	-6	0	12	47	53	6
2	-2	6	-2	2	2	46	54	8
2	-8	-10	-2	6	8	53	47	-6
2	-10	-2	-4	-6	-6	64	36	-28
2	-6	-6	-6	-10	0	52	48	-4
2	-4	2	2	2	2	48	52	4
2	8	12	12	14	14	20	80	60
2	0	-2	20	20	20	21	79	58
2	-4	0	-2	4	4	49	51	2
2	-8	-8	-2	0	-2	60	40	-20
2	-20	-20	4	6	10	60	40	-20
2	-6	2	2	-2	-6	55	45	-10
2	-6	-6	-2	-4	4	57	43	-14
2	-2	-8	2	4	2	51	49	-2
2	0	-4	6	4	18	38	62	24
2	-2	-4	2	2	0	51	49	-2
2	0	0	8	8	6	39	61	22
2	0	-2	2	8	4	44	56	12
2	-6	-16	4	4	12	51	49	-2
2	-2	-10	-2	10	-8	56	44	-12
2	-2	-2	6	-2	10	45	55	10
2	-4	-4	6	6	12	42	58	16
2	-2	4	6	4	8	40	60	20
2	0	0	8	8	6	39	61	22
2	-4	4	8	12	6	37	63	26
2	-4	10	18	12	0	32	68	36
2	-2	-2	-6	-10	-4	62	38	-24
2	-8	-6	-6	-14	10	62	38	-24
2	-6	0	-4	-4	6	54	46	-8
2	0	0	-2	-2	0	52	48	-4
2	-2	-2	2	0	-2	52	48	-4
2	-6	-16	6	6	2	54	46	-8
2	-8	-8	10	-6	-10	39	61	22
2	0	-4	-2	-6	-4	58	42	-16
2	-2	2	12	4	-6	45	55	10
2	-4	4	8	6	12	37	63	26
2	4	2	-4	6	4	42	56	14
2	-6	-16	-2	4	12	54	46	-8
